# Supplementary material for: Synthesis of Uniform Size Rutile TiO2 Microrods by Simple Molten-Salt Method and Its Photoluminescence Activity
Source: Nanomaterials (Basel). 2022 Jul 29;12(15):2626. doi: 10.3390/nano12152626 (PMC9370513; doi:10.3390/nano12152626)
Supplement: Supplementary file 1 [file nanomaterials-12-02626-s001.zip]

Archive with 1 entries (1 files):
- nanomaterials-1781883-supplementary.pdf
